# Supplementary material for: Model-based estimation of left ventricular pressure and myocardial work in aortic stenosis
Source: PLoS One. 2020 Mar 3;15(3):e0229609. doi: 10.1371/journal.pone.0229609 (PMC7053724; doi:10.1371/journal.pone.0229609)
Supplement: S1 Data — (XLSX) [file pone.0229609.s001.xlsx]

## Sheet: Feuil1
Patient	Age	Sexe (M=1;F=0)	Poids	Taille	Stade NYHA	BSA	Heart rate (bpm)	SAP	DAP	LVESV	LVEDV	LVEF	Vmax	max Gdt	AVA	Stroke volume	SGL
#1	88	1	64	170	2	1.74208	93	116	76	24	83	72	3.9	61	0.75	70.5951	-10.1
#2	80	0	70	167	2	1.7865	64	144	72	20	64	68	4.1	67	0.9	95.511	-23.1
#3	82	1	73	167	2	1.81865	73	107	67	28	75	62	4.7	89	0.9	95.511	-15.3
#4	78	1	85	173	2	1.99046	101	175	99	27	104	75	3	37	1.3	66.4424	-10.2
#5	77	0	75	158	2	1.76723	71	113	70	41	94	57	5.4	114	0.61	79.7874	-15.9
#6	66	1	73	168	2	1.82653	90	158	94	54	137	56	4.8	95	0.75	76.5139	-12.8
#7	82	0	71	165	3	1.78167	70	130	50	17	47	65	4.6	84	0.9	95.511	-16.6
#8	74	1	70	165	2	1.77096	62	134	76	33.4	86.5	61.4	4.3	75.5	0.86	65.3497	-12.2
#9	78	0	67	155	3	1.66126	60	175	56	115	166	31	4.2	70	0.5	47.2075	-6.4
#10	84	1	60	168	2	1.68047	65	174	65	31	100	69	4.3	74	0.88	94.2652	-18.4
#11	82	1	65	166	3	1.72359	60	132	53	24	95	74	4.4	77	0.8	84.6845	-19.7
#12	79	0	53	160	3	1.53876	96	124	85	11.6	46.3	75	3.97	63	0.6	65.3371	-20.9
BSA (body surface area)
DAP (Diatolic Arterial Pressure)
SAP (Systolic Arterial Pressure)
LVEDV (Left Ventricular End-Diastolic Volume)
LVESV (Left Ventricular End-systolic Volume)
LVEF (Left Ventricular Ejection Fraction)
Vmax (maximum velocity)
Gdt (gradient)
AVA (Aortic Valve Area)
