# Supplementary material for: Model-based estimation of left ventricular pressure and myocardial work in aortic stenosis
Source: PLoS One. 2020 Mar 3;15(3):e0229609. doi: 10.1371/journal.pone.0229609 (PMC7053724; doi:10.1371/journal.pone.0229609)
Supplement: S2 Data — (XLSX) [file pone.0229609.s002.xlsx]

## Sheet: Sheet1
				Patient 1			Patient 2			Patient 3			Patient 4			Patient 5			Patient 6			Patient 7			Patient 8			Patient 9			Patient 10			Patient 11			Patient 12
				GCW	GWW	GWE	GCW	GWW	GWE	GCW	GWW	GWE	GCW	GWW	GWE	GCW	GWW	GWE	GCW	GWW	GWE	GCW	GWW	GWE	GCW	GWW	GWE	GCW	GWW	GWE	GCW	GWW	GWE	GCW	GWW	GWE	GCW	GWW	GWE
		Iteration	Experimental	1578	240.842	0.8676	3699.6	129.752	0.9661	4031.7	104.042	0.9748	2277.8	281.41	0.89	3413.9	264.248	0.9282	2401.6	280.726	0.8953	2462.5	147.827	0.9434	2476.1	409.337	0.8581	2795.3	211.26	0.9297	1025	285.791	0.782	2598.1	208.2	0.9258	2417	62.8353	0.9747
		1	Model	1692.5	445.305	0.7917	3320.5	136.599	0.9605	2918.2	706.891	0.805	1552.1	1104.9	0.5842	3406.8	225.166	0.938	2126.2	280.041	0.8836
		2	Model	1772.7	423.695	0.8071	3305.3	104.495	0.9694	2823.8	621.001	0.8197	1593.3	1089	0.594	3495.8	223.851	0.9398																2524.6	160.178	0.9403
		3	Model	1786.2	447.44	0.7997	3676.6	144.805	0.9621	2840.5	674.387	0.8081	1544.7	1076.2	0.5894				2257	292.345	0.8853										1225	220.825	0.8473
		4	Model	1810.5	424.555	0.81	3476.9	109.098	0.9696	3032.9	646.802	0.8242	1535.6	1078.2	0.5875							2514.6	235.09	0.9145							1371.3	252.867	0.8443
		5	Model	1781.7	374.983	0.8261	3504.8	63.8187	0.9821	2921	566.726	0.8375	1631.1	1021.6	0.6149										2177.2	305.634	0.8769							2421.9	114.141	0.955
		6	Model	1832.1	417.41	0.8144	3572.8	81.4752	0.9777	3148.8	640.993	0.8309	1551.3	1063.9	0.5932																1365.4	230.985	0.8553	2480.2	118.698	0.9543
		7	Model	1651.9	429.18	0.7938	3183.4	87.0619	0.9734	2469.3	595.742	0.8056				3279.8	227.297	0.9352	2064.1	295.959	0.8746																2655.3	186.36	0.9344
		8	Model				3580.5	98.9666	0.9731	2965.2	656.792	0.8187				3259.8	222.413	0.9361										3227.1	545.81	0.8553	1260.9	211.914	0.8561	2366.1	122.569	0.9507
		9	Model	1602.4	378.753	0.8088	3266.3	76.7368	0.977							3514.2	234.627	0.9374	2426.5	297.572	0.8908	2296.8	176.159	0.9288	1874.4	289.478	0.8662
		10	Model																			2600.1	154.683	0.9438	1842.7	257.516	0.8774	3226.2	476.202	0.8714	1163.9	161.376	0.8782	2239	86.4495	0.9628	2762	146.295	0.9497
		11	Model													3323.2	226	0.9363	2044	282.666	0.8785	2560.7	222.223	0.9201	2215.1	310.917	0.8769	2864.5	490.603	0.8538	1303.2	208.799	0.8619
		12	Model				3344.1	81.9695	0.9761							3505.1	233.793	0.9375	2097.9	287.891	0.8793	2380.1	204.417	0.9209	2224.1	316.639	0.8754	3434.8	597.634	0.8518
		13	Model				3786	36.6189	0.9904																2034.7	227.357	0.8995	3442.2	446.315	0.8852	1391.5	163.69	0.8947	2394.1	72.8944	0.9705	2414.2	97.4448	0.9612
		14	Model	1763	464.293	0.7915										3458.9	231.184	0.9374	2425.8	295.493	0.8914	2323.6	199.121	0.9211	2222,,9	322.812	0.8732	2993.8	524.705	0.8509
		15	Model																2358	292	0.8898	2374.3	174.259	0.9316	2258.8	299.139	0.8831	3486.9	535.525	0.8669	1316.9	198.636	0.8689	2620	112.747	0.9587
		16	Model				3430.5	144.293	0.9596	2483.5	640.19	0.7951				3511.8	235.815	0.9371				2222.9	229.172	0.9065				3490	678.596	0.8372							2864.7	262.677	0.916
		17	Model				3569.5	93.1403	0.9746				1562	1063.8	0.5949	3336.9	219.261	0.9383	2234.4	291.574	0.8846				2273.9	310.55	0.8798							2405.9	114.27	0.9547
		18	Model				3612.6	96.0737	0.9741				1609.7	1092.4	0.5957				2171.8	282.828	0.8848	2323.6	210.731	0.9168				3058.2	510.863	0.8569				2708.5	157.003	0.9452
		19	Model							3106.2	701.266	0.8158	1628.8	1105.7	0.5956				2594.5	276.815	0.9036	2480	260.065	0.9051	2207.4	320.857	0.8731	3381	597.025	0.8499
		20	Model							3428.42	698.299	0.830786							2492.07	289.064	0.896062	2432.54	228.417	0.91416	2154.8	319.88	0.870739	3201.62	540.186	0.855635				2515.18	157.14	0.941197
		21	Model										1504.3	1055.6	0.5876				2277.4	285.458	0.8886	2537.9	201.022	0.9266	2111.5	301.936	0.8749	3122.9	502.412	0.8614	1306.6	220.088	0.8558
		22	Model													3226.8	221.388	0.9358				2496.5	179.515	0.9329	1979.3	285.405	0.874	3482.9	555.118	0.8625	1266.3	191.094	0.8689	2234.3	98.8914	0.9576
		23	Model																2059.8	285.557	0.8782	2287.6	144.575	0.9406	1836.4	268.011	0.8726	3253.8	523.395	0.8614	1340.7	194.679	0.8732				2462.3	128.547	0.9504
		24	Model													3182.24	216.324	0.936349	2187.65	286.136	0.884333	2473.55	220.009	0.918321	2284.87	322.042	0.876466	3063.75	513.186	0.856529				2408.87	129.594	0.948948
		25	Model										1572.4	1025.8	0.6052				2259.8	293.572	0.885							3077	479.132	0.8653	1190.2	192.715	0.8607	2383.6	108.826	0.9563	2755.88	157.363	0.945984
		26	Model				3185.82	36.0274	0.988818							3016.4	214.734	0.933542							2002.6	253.943	0.887464	3160.8	459.915	0.872977	1168.09	146.307	0.888689				2487.09	125.838	0.95184
		27	Model				3354.81	53.7301	0.984237										2172.93	286.93	0.883355	2426.64	169.316	0.934777							1286.31	194.243	0.868804	2606.53	110.86	0.959204	2661.16	140.789	0.949753
		28	Model	1637.57	376.308	0.813143										3453.07	231.444	0.937185				2417.27	171.477	0.933761	2152.63	297.35	0.878632	3296.94	540.808	0.859082	1265.59	187.515	0.870955
		29	Model	1913.92	454.48	0.808107							1658.59	1044.98	0.613481				2429.71	296.363	0.891286	2641.99	211.831	0.925773	2216.72	306.602	0.878493				1245.88	204.381	0.859072
		30	Model	1688.63	465.347	0.783959										3126.51	218.718	0.934618	2073.33	286.851	0.878462	2269.56	198.35	0.919628				3195.78	578.172	0.846799	1263.74	219.897	0.851785
		31	Model	1622.36	373.839	0.812725	3442.16	81.5817	0.976848	2595.37	580.274	0.817273				3177.65	225.293	0.933795							2057.63	302.991	0.871648	3108.8	521.265	0.856403
		32	Model	1669	351.341	0.826098	3739.57	73.5802	0.980704	2788.39	577.595	0.828402							2101.22	290.411	0.878572				2054.53	284.392	0.878409				1363.52	201.251	0.871386
		33	Model	1747.26	389.57	0.817688	3504.1	61.7856	0.982673	2608.52	515.538	0.834978													2009.13	283.649	0.876286	3070.48	471.715	0.86683							2741.09	148.016	0.948767
		34	Model	1758.52	363.967	0.828518	3382.39	45.8238	0.986633				1607.65	971.221	0.623392				2348.19	292.924	0.889091				2203.27	292.766	0.882708							2700.64	113.489	0.959672
		35	Model	1710.19	442.775	0.794342	3335.7	94.8242	0.972359							3248.07	228.702	0.93422	2043.84	297.919	0.87278	2384.01	205.75	0.920553													2463.07	163.373	0.937797
		36	Model	1703.23	480.71	0.779889				3122.15	675.785	0.822065	1602.35	1126.16	0.587262	3682.37	248.255	0.936841	2391.51	265.731	0.899997													2683.34	203.456	0.929522
		37	Model													3420.31	227.31	0.937683							2050.86	263.18	0.886268	2971.77	434.811	0.872362	1240.22	160.974	0.885116	2143.23	81.1263	0.963528	2608.25	158.405	0.942745
		38	Model													3116.39	223.192	0.933168	2169.27	288.032	0.882785				1919.21	268.048	0.87745	3513.83	569.043	0.860627	1215.68	167.128	0.879139				2496.56	166.863	0.93735
		39	Model										1556.6	1036.87	0.6002							2447.49	185.498	0.929548	2230.8	309.565	0.878141	3343.79	527.985	0.863632				2518.17	119.332	0.954756	2762.03	149.168	0.948761
		40	Model										1565.31	1074.96	0.59286	3346.74	222.266	0.937723	2390.47	294.967	0.890161										1264.91	213.578	0.855543	2358.95	120.62	0.951354	2651.37	170.968	0.939423
		41	Model	1701.98	374.822	0.819519	3360.99	65.4929	0.980886				1474.59	1032.52	0.588163	3125.45	221.127	0.933924							1808.93	275.013	0.868032	3215.66	518.44	0.861161
		42	Model	1678.06	397.178	0.808611	3112.51	48.7502	0.984579										2100.54	302.139	0.874249	2538.5	204.448	0.925464				3077.94	509.455	0.857987							2830.52	189.101	0.937376
		43	Model	1625.62	310.32	0.839706	3352.27	36.3237	0.989281													2480.57	120.541	0.953658	2009.11	251.932	0.888577				1397.74	177.311	0.887425				2657.82	130.594	0.953165
		44	Model				3560.21	83.7852	0.977007	2839.35	539.583	0.840309	1585.14	1041.29	0.603533										2065.98	297.058	0.87429							2568.46	120.738	0.955103	2834.87	154.73	0.948244
		45	Model							3150.96	714.817	0.815091	1584.62	1086.05	0.593343	3485.38	223.789	0.939666							2009.12	304.925	0.868229	3591.71	609.218	0.85498	1402.68	247.433	0.850051
		46	Model							2920.59	702.404	0.806126				3370.13	224.967	0.937424				2349.31	218.908	0.914763	2176.91	317.371	0.872761	3353.21	597.61	0.848738	1327.82	235.506	0.849356
		47	Model										1497.89	1067.5	0.583884	3365.44	220.389	0.938539				2573.02	219.52	0.921391	2271.75	318.205	0.877139							2467.6	127.404	0.950904	2762.55	182.726	0.93796
		48	Model													3390.83	232.034	0.935953				2413.62	166.249	0.935559	1978.52	279.642	0.876164	3196.24	532.295	0.857238	1195.13	173.41	0.873288				2460.07	144.321	0.944585
		49	Model																2368.01	292.778	0.889965	2362	146.728	0.941513	2160.48	283.78	0.883899				1243.91	177.696	0.875003	2479.83	99.9559	0.961254	3056.13	188.738	0.941835
		50	Model													3379.74	232.755	0.935569	2206.76	292.749	0.882877	2301.91	204.513	0.918404				2830.82	519.085	0.845045	1465.85	253.345	0.852637				2806.46	244.561	0.919843
		51	Model	1802.9	393.54	0.820828	3418.95	89.1272	0.974594	2947.68	612.251	0.828016	1606.83	1049.58	0.604889																			2361.64	116.701	0.952912	3021.6	189.125	0.941096
		52	Model	1698.1	442.276	0.793366				2822.29	669.027	0.808374	1567.74	1101.24	0.587394	3397.26	222.601	0.938506																2618.51	175.146	0.937306	2894.6	215.749	0.930635
		53	Model	1731.22	385.58	0.817847	3336.93	64.1368	0.981142	2692.26	594.918	0.819019							2118.8	299.963	0.875985													2207.02	107.427	0.953584	2587.32	178.349	0.935513
		54	Model							3161.03	626.678	0.83455	1622.41	1102.59	0.59538							2340.48	239.155	0.907291				3227.75	550.947	0.854197				2426.3	152.137	0.940997	3022.03	214.385	0.933758
		55	Model							3134.92	659.97	0.82609	1603.68	1086.84	0.596048													3106.54	504.317	0.860333	1290.52	227.096	0.85036	2568.86	132.255	0.951037	2880.02	181.522	0.940709
		56	Model	1783.9	397.22	0.817882				3079.45	663.629	0.822705	1613.28	1081	0.598781																1358.21	232.504	0.853837	2365.72	115.878	0.953305	3098.77	219.284	0.933912
		57	Model	1666.32	435.89	0.792652	3206.61	109.627	0.966942	2790.6	665.207	0.807511				3408.25	230.801	0.936576				2344.81	225.299	0.912339													2922.27	277.078	0.913395
		58	Model	1893.77	455.747	0.806026				3009.9	608.606	0.831808	1582.88	1105.96	0.588684													3385.79	576.228	0.854562				2628.66	145.971	0.947391	2796.42	158.254	0.946439
		59	Model	1722.47	467.384	0.786568	3230.48	90.9539	0.972616	2844.62	641.71	0.815935	1471.16	1073.61	0.578111	3412.63	225.203	0.938094													1383.71	250.177	0.846883
		60	Model	1800.28	473.372	0.791801	3706.17	122.37	0.968038	2745.33	660.759	0.806007				3450.08	231.543	0.937108																2344.44	120.701	0.951037	2717.07	207.169	0.929154
		61	Model	2060.58	583.472	0.779327				3056.88	641.706	0.826499	1660.95	1102.8	0.600977							2423.22	230.514	0.913136										2560.45	155.654	0.942692	2906.02	180.956	0.941381
		62	Model	1745.31	446.19	0.796399	3392.72	108.93	0.968892	2787.77	677.255	0.804545	1586.02	1106.91	0.588957				2261.62	289.696	0.886452																3160.73	256.126	0.92504
		63	Model	1831.12	593.571	0.755197	3367.14	154.614	0.956098	2948.47	693.44	0.809594				3604.54	245.883	0.936141	2420.84	288.42	0.893543	2393.37	258.942	0.902371
		64	Model	1677.93	428.313	0.796645	3576.87	121.686	0.967099	2958.43	693.512	0.810098				3672.28	243.876	0.937726	2132.55	291.869	0.879613										1202.04	208.854	0.851971
		65	Model							3425.9	689.285	0.832502	1701.87	1108.69	0.605527							2407.09	225.031	0.914506							1166.28	220.54	0.840974	2475.6	149.565	0.943027	3079.65	244.021	0.926581
		66	Model	1814.27	487.153	0.788325	3159.31	130.21	0.960417	2819.07	729.446	0.794437	1577.37	1111.94	0.586534	3513.89	229.887	0.938595				2421.37	266.942	0.900703
		67	Model	1654.2	398.087	0.806028	3413.61	90.8547	0.974075	2921.79	659.581	0.81583	1553.81	1068.2	0.592603	3498.92	226.876	0.939107							2277.07	322.524	0.875933
		68	Model	1794.61	505.93	0.780082	3568.1	138.105	0.962737	2888.68	729.803	0.798312	1506.63	1080.7	0.582311	3502.83	228.387	0.93879										3303.81	594.929	0.847405
		69	Model	1816.87	422.549	0.811313	3350.3	107.933	0.96879	3077.21	606.769	0.835295	1628.85	1077.36	0.601893				2425.88	284.136	0.895153													2488.6	140.541	0.946545
		70	Model	1760.28	418.663	0.80786	3432.84	87.7856	0.975065	2997.53	651.371	0.821488	1530.57	1080.5	0.586186							2307.57	209.951	0.916604	2318.37	324.821	0.87711
		71	Model	1758.9	426.643	0.804788	3534.9	145.656	0.960426	2963.52	662.851	0.817214	1607.94	1114.61	0.5906							2513.42	258.274	0.906817				3138.03	539.812	0.853226
		72	Model	1656.46	387.46	0.810433	3200.69	53.2377	0.983639	2788.26	645.51	0.812012				3320.94	226.387	0.936181							1952.06	278.559	0.87512				1137.81	169.622	0.870263
		73	Model										1498.68	1086.86	0.57964	3503.95	224.952	0.939673	2143.39	286.016	0.882269							2928.55	505.764	0.852732				2338.86	130.628	0.947103	2763.79	246.508	0.918112
		74	Model										1557.4	1083.28	0.589773	3306.98	216.406	0.93858	2325.17	281.394	0.892044	2502.17	233.017	0.914808	2050.74	306.398	0.870012				1409.03	248.427	0.850116
		75	Model										1564	1084.15	0.590602				2174.64	283.802	0.88456	2374.43	223.656	0.913915				3482.79	605.683	0.851856				2454.44	142.763	0.945032	2894.7	185.154	0.939882
		76	Model																2304.08	298.489	0.88531	2492	186.043	0.93053	2099.62	297.733	0.875807	3306.39	518.046	0.864543				2352.94	106.556	0.956676	2823.76	175.395	0.941519
		77	Model																2052.59	273.568	0.882395				2100.33	264.672	0.888088	3478.21	499.916	0.874334	1192.01	156.444	0.883983	2409.79	84.0463	0.966298	2739.38	149.159	0.948362
		78	Model										1599.27	947.371	0.627992				2044.2	278.742	0.880005				2195.4	286.121	0.884699				1209.99	175.231	0.8735	2567.23	101.637	0.961918	2679.05	132.733	0.952794
		79	Model													3542.88	234.017	0.93804				2421.73	191.625	0.926675				3065.04	524.408	0.853903	1221.99	196.403	0.861531	2234.5	108.025	0.953885	2660.96	179.106	0.936936
		80	Model	1842.62	428.662	0.811269							1507.23	995.008	0.602353				2202.65	294.447	0.882084										1336.4	209.184	0.864657	2441.8	108.325	0.957522	2932.79	192.793	0.938318
		81	Model				3397.6	108.262	0.96912	2836.28	610.055	0.822984				3399.37	226.885	0.937433				2430.03	193.519	0.926238	2209.37	314.891	0.875254				1200.29	200.48	0.856878
		82	Model				3352.93	45.2421	0.986686							3639.19	239.365	0.938285										3083.52	465.241	0.868901	1328.75	182.759	0.879089	2258.92	87.4142	0.962744	2466.18	142.231	0.945472
		83	Model	1729.52	386.17	0.817473	3748.12	102.509	0.973379				1548.81	1023	0.602225				2160.33	296.433	0.87934													2410.24	107.665	0.95724	2879.22	164.856	0.945844
		84	Model	1726.25	379.901	0.819623	3664.05	90.0293	0.976018				1586.38	1056.86	0.600164							2467.22	186.748	0.929634				3189.24	516.295	0.860669	1338	220.746	0.858383
		85	Model	1616.09	350.641	0.821714	3309.07	72.2057	0.978645							3207.93	223.868	0.934767				2498.96	177.38	0.933723							1218.93	187.901	0.866437	2335.96	105.378	0.956836
		86	Model							2912.33	623.233	0.823725							2090.33	291.755	0.877521				1968.56	286.738	0.87286	2903.45	473.146	0.859875	1205.41	186.014	0.866313				2749.49	175.509	0.939997
		87	Model							2995.97	615.866	0.829487	1611.11	1046.63	0.606195										2000.74	291.924	0.87267				1395.34	222.1	0.862684	2586.72	121.07	0.955288	3098.83	221.469	0.933298
		88	Model							2755.04	682.042	0.801563				3474.85	230.155	0.93788	2195	277.534	0.887753	2308.13	252.011	0.901564	1844.81	310.008	0.856132	3277.35	606.56	0.843827
		89	Model	1838.56	517.041	0.780506				2641.49	610.039	0.812384	1595.52	1107.62	0.590248							2422.44	226.912	0.914352							1249.15	232.279	0.843206				3104.02	257.411	0.923422
		90	Model													2996.87	217.813	0.932244	2147.34	288.643	0.881509				1891.44	278.631	0.871603	3245.87	523.491	0.861119				2482.13	112.085	0.956794	2466.48	141.545	0.945727
		91	Model				3582.04	120.681	0.967407	2917.56	661.296	0.815221							2157.17	287.74	0.882311	2356.28	208.231	0.918803										2557.15	147.265	0.945546	3135.57	240.78	0.928686
		92	Model	1761.47	418.916	0.807871							1578.66	1021.29	0.607189	3209.3	221.382	0.93547							2077.37	287.724	0.878345	3203.21	516.155	0.861225	1404.3	209.516	0.870174
		93	Model							2963.87	695.002	0.81005				3400.81	227.128	0.937395	2111.67	289.402	0.87947				1974.87	301.131	0.867693	3212.96	565.239	0.850395	1353.93	230.662	0.854435
		94	Model	1765.91	391.409	0.818567	3569.16	74.4523	0.979566				1644.99	1026.29	0.615806							2489.69	190.728	0.928844										2406.73	118.928	0.952912	2719.07	141.193	0.950637
		95	Model							2725.59	612.402	0.816536				3381.83	222.913	0.938161	2101.76	278.142	0.883129							3083.55	549.155	0.84883	1223.52	225.64	0.844296	2247.91	131.06	0.944909
		96	Model	1827	404.554	0.818712	3561.01	62.7382	0.982687				1603.51	1040.79	0.606401							2553.03	175.904	0.935541	2132.31	294.52	0.87864										2584.13	145.32	0.946759
		97	Model										1584.2	1049.44	0.601526				2380.01	286.543	0.892542	2626.34	207.141	0.926895	2414.52	315.802	0.884335				1300.16	215.514	0.85781	2457.45	115.972	0.954935
		98	Model	1649.49	410.574	0.800699	3390.84	95.1669	0.9727	2825.48	657.487	0.811228				3253.73	226.229	0.934991										3069.77	547.085	0.84874	1197.4	199.383	0.857256
		99	Model	1729.66	406.123	0.809848	3421.05	59.7184	0.982843										2095.04	296.233	0.876119	2429.39	169.412	0.934811										2470.35	116.873	0.954827	2997.13	217.694	0.932285
		100	Model							3150.54	687.145	0.820948	1597.41	1106.73	0.590729	3427.71	227.193	0.937839							2084.9	313.996	0.869108	3323.68	595.255	0.848108							2917.21	242.376	0.923289
